# Supplementary material for: Correction: Preoperative Prediction of Ki-67 Labeling Index By Three-dimensional CT Image Parameters for Differential Diagnosis Of Ground-Glass Opacity (GGO)
Source: PLoS One. 2019 Feb 1;14(2):e0211950. doi: 10.1371/journal.pone.0211950 (PMC6358103; doi:10.1371/journal.pone.0211950)
Supplement: S1 File — This file includes supplementary data. (ZIP) [file pone.0211950.s001.zip]

Archive with 11 entries (10 files):
- Cross-validation.xlsx
- __MACOSX/
- __MACOSX/._Cross-validation.xlsx
- materials and data.xlsx
- __MACOSX/._materials and data.xlsx
- statistical analyses.doc
- __MACOSX/._statistical analyses.doc
- materials and data.sav
- __MACOSX/._materials and data.sav
- Levene-test and ANOVA.xlsx
- __MACOSX/._Levene-test and ANOVA.xlsx
