# Supplementary material for: Correction: Preoperative Prediction of Ki-67 Labeling Index By Three-dimensional CT Image Parameters for Differential Diagnosis Of Ground-Glass Opacity (GGO)
Source: PLoS One. 2019 Feb 1;14(2):e0211950. doi: 10.1371/journal.pone.0211950 (PMC6358103; doi:10.1371/journal.pone.0211950)
Supplement: S1 File — This file includes supplementary data. (ZIP) [file pone.0211950.s001.zip › Cross-validation.xlsx]

## Sheet: 工作表1
TV	STD	Y	Y'	abs(y^-y)	(y^-y)2	[y^-y]/[y]	R	R2	MAE	RMSE	MAPE
248	148	5.461	5.492	0.031	0.000961	0.00567662	0.592	0.351	1.19214	1.87441	0.357253
89	105.4	7.356	4.5236	2.8324	8.02249	0.385046
527	97.6	4.774	4.8134	0.0394	0.00155236	0.00825304
1418	109.4	5.562	5.9286	0.3666	0.134396	0.0659115
408	153.3	7.4731	5.7527	1.7204	2.95978	0.230212
940	135.1	1.516	5.9389	4.4229	19.562	2.91748
866	126.9	4.8785	5.7091	0.8306	0.689896	0.170257
550	137.2	5.4855	5.5888	0.1033	0.0106709	0.0188315
595	158.9	9.3	6.0461	3.2539	10.5879	0.349882
114	90.2	4.3744	4.2598	0.1146	0.0131332	0.0261979
181	128.7	5.398	5.0583	0.3397	0.115396	0.0629307
147	135.9	5.412	5.1611	0.2509	0.0629508	0.0463599
608	109	2.438	5.282	2.844	8.08834	1.16653	0.571	0.326	1.53436	1.81075	0.331673
500	161.3	5.872	6.1677	0.2957	0.0874385	0.0503576
741	212.3	6.4857	7.3777	0.892	0.795664	0.137533
910	141.7	5.4813	6.2053	0.724	0.524176	0.132085
1118	193	5.359	7.388	2.029	4.11684	0.378615
115	66	2.325	3.972	1.647	2.71261	0.708387
3684	180.3	7.9024	9.7127	1.8103	3.27719	0.229082
1184	206.2	10.5	7.7048	2.7952	7.81314	0.26621
274	165.2	5.458	6.0158	0.5578	0.311141	0.102199
395	97.6	6.4143	4.8524	1.5619	2.43953	0.243503
3149	160.3	5.777	8.7977	3.0207	9.12463	0.522884
350	146.3	5.498	5.7327	0.2347	0.0550841	0.0426883
1313	156.2	10.6	6.706	3.894	15.1632	0.367358	0.623	0.388	3.01507	3.32297	0.61716
1605	191.3	4.628	7.7	3.072	9.43718	0.663786
17	23.4	2.867	2.754	0.113	0.012769	0.039414
817	116.5	8.4	5.416	2.984	8.90426	0.355238
144	111.4	2.367	4.641	2.274	5.17108	0.96071
954	198.7	4.55	7.197	2.647	7.00661	0.581758
159	113.1	10.2	4.69	5.51	30.3601	0.540196
135	77.8	1.387	3.96	2.573	6.62033	1.85508
4613	169.1	5.9422	10.264	4.3218	18.678	0.727306
5064	206.3	6.882	11.459	4.577	20.9489	0.665068
829	163.1	5.065	6.36	1.295	1.67702	0.255676
262	97.7	7.405	4.485	2.92	8.5264	0.394328
41	55.6	3.297	3.4112	0.1142	0.0130416	0.0346375	0.614	0.376	2.15696	3.32577	0.710957
4072	194.7	1.9046	10.5024	8.5978	73.9222	4.51423
84	70.5	1.344	3.782	2.438	5.94384	1.81399
972	177.7	7.556	7.0284	0.5276	0.278362	0.0698253
166	169.1	4.6645	6.0332	1.3687	1.87334	0.293429
845	190.6	7.519	7.1852	0.3338	0.111422	0.0443942
1359	200.5	6.581	7.917	1.336	1.7849	0.203009
294	207.1	5.05	6.9972	1.9472	3.79159	0.385584
294	207.1	5.05	6.9972	1.9472	3.79159	0.385584
90	69.9	4.345	3.7748	0.5702	0.325128	0.131231
4363	263.9	12	12.3158	0.3158	0.0997296	0.0263167
351	57.5	10.15	3.763	6.387	40.7938	0.629261
1476	172.7	7.62165	5.9364	1.68525	2.84007	0.221114	0.595	0.354	1.05154	1.39866	0.177517
1194	145.2	5.294	5.3314	0.0374	0.00139876	0.0070646
112	94.2	5.324	4.2094	1.1146	1.24233	0.209354
42	167	5.394	5.811	0.417	0.173889	0.0773081
109	109	3.532	4.535	1.003	1.00601	0.283975
3553	192.2	5.8143	6.3654	0.5511	0.303711	0.0947836
133	93.5	4.3477	4.194	0.1537	0.0236237	0.035352
67	36.2	6.282	2.9334	3.3486	11.2131	0.533047
998	214.8	6.546	6.8626	0.3166	0.100236	0.0483654
407	211.1	5.481	6.7812	1.3002	1.69052	0.237219
306	145	7.466	5.327	2.139	4.57532	0.286499
1238	189	5.743	6.295	0.552	0.304704	0.096117
70	110.7	5.415	4.562	0.853	0.727609	0.157525	0.585	0.343	2.07932	2.63545	0.468792
308	73.6	2.749	3.82	1.071	1.14704	0.389596
940	242	7.5478	7.188	0.3598	0.129456	0.0476695
1812	169.7	6.455	5.742	0.713	0.508369	0.110457
148	204.5	3.4669	6.438	2.9711	8.82744	0.85699
148	204.5	6.4675	6.438	0.0295	0.00087025	0.00456127
191	118.4	1.429	4.716	3.287	10.8044	2.30021
3285	211.3	10.9	6.574	4.326	18.7143	0.396881
243	145.5	7.446	5.258	2.188	4.78734	0.293849
243	145.5	10.4	5.258	5.142	26.4402	0.494423
1025	93.7	7.4955	4.222	3.2735	10.7158	0.436729
371	115.8	5.402	4.664	0.738	0.544644	0.136616
335	95.1	7.713	4.4899	3.2231	10.3884	0.417879	0.593	0.351	1.37887	2.12309	0.350484
148	163.6	5.41	5.6044	0.1944	0.0377914	0.0359335
602	170.9	6.4753	6.1971	0.2782	0.0773952	0.0429633
1046	190.4	7.42	7.0116	0.4084	0.166791	0.0550404
2501	224.3	8.8	9.1107	0.3107	0.0965345	0.0353068
283	136.4	10.35	5.2226	5.1274	26.2902	0.495401
686	90.1	4.0445	4.7459	0.7014	0.491962	0.173421
77	127.4	5.396	4.8456	0.5504	0.30294	0.102001
561	144.1	7.4994	5.6469	1.8525	3.43176	0.24702
939	96.4	4.894	5.1186	0.2246	0.0504452	0.0458929
198	128	1.408	4.978	3.57	12.7449	2.53551
127	149.3	5.417	5.3117	0.1053	0.0110881	0.0194388
1420	184.2	7.6183	7.3474	0.2709	0.0733868	0.0355591	0.557	0.31	1.16692	1.42587	0.412246
1167	148.9	5.3905	6.4943	1.1038	1.21837	0.204768
228	134.6	2.433	5.3122	2.8792	8.28979	1.18339
268	170.8	6.4078	5.9676	0.4402	0.193776	0.0686975
268	170.8	6.408	5.9676	0.4404	0.193952	0.0687266
84	226.8	8.3	6.7356	1.5644	2.44735	0.188482
175	110.8	2.872	4.8546	1.9826	3.9307	0.69032
325	129	5.4646	5.314	0.1506	0.0226804	0.0275592
881	148.5	5.4945	6.2015	0.707	0.499849	0.128674
206	97.2	3.403	4.6544	1.2514	1.566	0.367734
45	40.6	1.292	3.5312	2.2392	5.01402	1.73313
63	118.2	3.895	4.8684	0.9734	0.947508	0.24991
374	82.9	1.365	4.7433	3.3783	11.4129	2.47495	0.519	0.27	2.36526	2.70478	1.00272
2352	212.6	6.998	8.9262	1.9282	3.71796	0.275536
94	53.6	3.185	3.9652	0.7802	0.608712	0.244961
7875	301.5	10.97	15.9605	4.9905	24.9051	0.454923
130	68.4	1.334	4.2528	2.9188	8.51939	2.18801
40	75.8	3.417	4.2886	0.8716	0.759687	0.255078
2031	196.2	10.7	8.3264	2.3736	5.63398	0.221832
311	110.3	1.4347	5.1461	3.7114	13.7745	2.58688
1481	153.3	5.6855	7.0471	1.3616	1.85395	0.239486
317	111.3	3.962	5.1691	1.2071	1.45709	0.304669
186	116.3	1.4022	5.1231	3.7209	13.8451	2.65362
1383	183.3	8.6	7.4591	1.1409	1.30165	0.132663
5168	163.6	5.9928	5.8056	0.1872	0.0350438	0.0312375	0.529	0.28	1.73101	3.06213	0.247752
1088	88.6	4.524	4.2306	0.2934	0.0860836	0.0648541
410	104.2	4.4931	4.5582	0.0651	0.00423801	0.0144889
7979	217.4	15	6.9354	8.0646	65.0378	0.53764
238	158.8	2.455	5.7048	3.2498	10.5612	1.32375
3200	218.3	9.6	6.9543	2.6457	6.99973	0.275594
652	84.7	4.3851	4.1487	0.2364	0.055885	0.0539098
2103	152.9	11	5.5809	5.4191	29.3666	0.492645
36	78.8	3.414	4.0248	0.6108	0.373077	0.17891
