# Supplementary material for: Correction: Preoperative Prediction of Ki-67 Labeling Index By Three-dimensional CT Image Parameters for Differential Diagnosis Of Ground-Glass Opacity (GGO)
Source: PLoS One. 2019 Feb 1;14(2):e0211950. doi: 10.1371/journal.pone.0211950 (PMC6358103; doi:10.1371/journal.pone.0211950)
Supplement: S1 File — This file includes supplementary data. (ZIP) [file pone.0211950.s001.zip › materials and data.xlsx]

## Sheet: Raw-materials
Name	Patient NO.	Date of CT	margin	pleura	bronchia	air	age	gender	number	position	type	Pathology	PPP	MAX	AVG	STD	Ki-67#	CV-prediction	Pathology	PPP	LR	AP	IS	Diameter	TV	MAX	AVG	STD	ki-67%	PPP	predicted	Smoking history	Surger Date	lymphocyte	monocyte	acidphil	basophil	C.lymphocyte	C.monocyte	C.acidphil	C.basophil	CA199(150)	C12-NSE(140)	CEA(237)	CA242(147)	FERRITN(136)	BETA-HCG(136)	AFP(147)	FREE-PSA(136)
			2	0	Y	N	60	1	2	LS12	M	AAH	1	159	-521	135.1	4.8785	6.0492	AAH	1	19	18.3	21.2	19.5	940	159	-521	135.1	1.516	1	6.095	2		1.42	0.29	0.14	0.01	32.3	6.7	3.1	0.2	3.22	2.19	1	1.92	67.8	0.19	7.98	1.03
			1	0	N	N	62	1	2	RS3	M	AAH	1	-284	-695	90.2	4.3744	4.2354	AAH	1	7	8.1	9.7	8.26667	114	-284	-695	90.2	4.3744	1	4.371	2		1.64	0.26	0.05	0	35.8	5.7	1.2	0.3			2.24
			1	0	Y	N	46	2	1	LS6	M	AIS	1	-131	-609	109	2.438	5.143	AIS	1	7.4	10.2	7.2	8.26667	109	-322	-620	109	3.532	1	4.742	2		1.26	0.29	0.1	0	32.8	7.5	2.5	0.3	7.31		0.62	6.1			1.24
			1	1	N	N	45	2	1	RS2	P	AAH	1	-464	-691	66	2.325	3.704	AAH	1	6.7	8.1	6.9	7.23333	115	-464	-691	66	2.325	1	3.888	2		2.28	0.43	0.21	0.01	27.8	5.3	2.6	0.1			0.95
			1	0	N	N	58	2	1	RS1	P	AAH	1	-600	-757	23.4	2.867	2.6688	AAH	1	3.5	3.2	3.1	3.26667	17	-600	-757	23.4	2.867	1	2.938	2		1.27	0.13	0.13	0.01	42.2	4.3	4.4	0.4	5.79	2.45	1.21	1.77	91.92	0.1	1.22	0.03
			1	0	N	N	51	2	1	RS4	M	AAH	1	-302	-638	111.4	2.367	4.7318	AAH	1	8.4	9.5	7.5	8.46667	144	-302	-638	111.4	2.367	1	4.825	2		1.36	0.19	0.05	0	27.6	3.8	1.1	0.2			1.48
			1	1	N	N	62	2	1	RS3	P	AIS	1	-193	-690	77.8	1.387	3.9836	AIS	1	8	8	6.8	7.6	135	-193	-690	77.8	1.387	1	4.144	2		1.27	0.33	0.07	0.01	21.7	5.7	1.2	0.1
			2	0	N	N	53	2	1	RS3	P	AAH	1	-560	-702	55.6	3.297	3.4012	AAH	1	5	5.3	4.7	5	41	-560	-702	55.6	3.297	1	3.606	2		1.26	0.14	0.09	0	43.6	4.9	3.1	0.2			2.29
			1	1	N	N	60	2	1	LS5	P	AAH	1	-318	-627	70.5	1.344	3.772	AAH	1	6.4	8.5	6.9	7.26667	84	-318	-627	70.5	1.344	1	3.947	2		1.82	0.27	0.15	0.01	34	5	2.9	0.2	3.92	1.68	1.38	1.92	65.16	0.33	1.98	0.03
			1	0	N	N	41	2	1	LS12	P	AAH	1	-371	-695	69.9	4.345	3.7648	AAH	1	7.4	8.8	6.6	7.6	90	-371	-695	69.9	4.345	1	3.941	2		1.51	0.25	0.12	0	22.1	3.6	1.8	0.2			1.18
			1	1	N	N	53	2	2	RS6	P	AIS	1	-376	-583	94.2	5.324	4.3214	AIS	1	7.4	8.1	5.9	7.13333	112	-376	-583	94.2	5.324	1	4.449	2		0.49	0.13	0.02	0.01	5.2	1.4	0.2	0.1
			1	0	N	N	53	2	2	RS9	M	MIA	2	-322	-620	109	3.532	5.853	AIS	1	14.7	12.4	14.1	13.7333	608	-131	-609	109	2.438	1	5.241	2		0.49	0.13	0.02	0.01	5.2	1.4	0.2	0.1
			1	0	N	N	56	2	2	LS3	P	AIS	1	-301	-671	73.6	2.749	4.0642	AIS	1	10.2	10.5	10.6	10.4333	308	-301	-671	73.6	2.749	1	4.233	2		2	0.2	0.1	0	38.2	3.9	1.9	0			1.91
			1	0	Y	N	58	2	1	LS12	M	AIS	1	-32	-635	118.4	1.429	4.9328	AIS	1	12	9.8	12.8	11.5333	191	-32	-635	118.4	1.429	1	5.012	2		2.15	0.33	0.16	0	32.8	5	2.4	0.1			2.42
			1	0	Y	N	47	2	1	LS78	M	AAH	1	-172	-640	128	1.408	5.151	AAH	1	10.2	10.9	10	10.3667	198	-172	-640	128	1.408	1	5.211	2		1.29	0.21	0.06	0	18.9	3.1	0.9	0.2	3.29	1.58	0.82	1.69	62.14	0.06	0.78	0.02
			1	0	Y	N	49	2	1	LS12	P	AAH	1	-185	-617	110.8	2.872	4.7496	AAH	1	9.5	10.2	9.1	9.6	175	-185	-617	110.8	2.872	1	4.844	2		1.03	0.3	0.09	0	21.4	6.3	1.8	0.1	66.8		1.49	30.8			1.27
			1	0	Y	N	39	1	1	RS1	M	AAH	1	-27	-686	129	5.4646	5.3	AAH	1	18.6	14.5	20.3	17.8	325	-27	-686	129	5.4646	1	5.358	2		1.72	0.34	0.15	0	32	6.4	2.8	0.2			2.89
			2	0	Y	N	51	2	2	RS3	P	AAH	1	-164	-667	97.2	3.403	4.4814	AAH	1	10.5	10.5	9.1	10.0333	206	-164	-667	97.2	3.403	1	4.603	2		2.6	0.23	0.07	0	40.3	3.6	1.1	0			2.1
			1	0	N	N	51	2	2	RS2	P	AAH	1	-579	-724	40.6	1.292	3.0752	AAH	1	5.6	5.6	4.7	5.3	45	-579	-724	40.6	1.292	1	3.31	1		2.6	0.23	0.07	0	40.3	3.6	1.1	0			2.1
			1	0	N	N	55	2	1	RS2	P	AAH	1	-368	-646	82.9	1.365	4.3348	AAH	1	10.8	10.4	9.6	10.2667	374	-368	-646	82.9	1.365	1	4.485	2		1.46	0.4	0.13	0.1	21.8	6	2	0.1			1.4
			1	0	N	N	44	2	1	LS78	P	AAH	1	-465	-697	53.6	3.185	3.4102	AAH	1	6.3	7.7	7.2	7.06667	94	-465	-697	53.6	3.185	1	3.619	2		1.36	0.08	0.07	0	37.4	2.2	2	0.2	15.3	2.99	1.82	6.89	62.5	0.15	1.76	0.04
			1	0	N	N	35	2	1	RS2	P	AAH	1	-439	-693	68.4	1.334	3.7718	AAH	1	7	10.5	9.4	8.96667	130	-439	-693	68.4	1.334	1	3.951	2		2.26	0.3	0.07	0.01	38	5.1	1.2	0.2			0.78
			1	0	N	N	58	1	2	RS5	P	AAH	1	-277	-630	75.8	3.417	3.8446	AAH	1	4.6	6.3	5	5.3	40	-277	-630	75.8	3.417	1	4.009	2		1.56	0.26	0.26	0	33.4	5.6	5.6	0.4			3.08
			1	1	N	N	40	1	1	RS3	P	AIS	1	-67	-652	110.3	1.4347	4.8746	AIS	1	9.8	12.7	10.3	10.9333	311	-67	-652	110.3	1.4347	1	4.97	2		1.54	0.23	0.11	0.04	39.1	5.7	2.7	1	10.35	2.19	1.23	4.94	62.28	0.16	0.75	0.23
			1	0	N	N	62	2	1	LS3	P	AIS	1	-170	-644	116.3	1.4022	4.8816	AIS	1	8.4	12	10.3	10.2333	186	-170	-644	116.3	1.4022	1	4.965	2		1.26	0.28	0.09	0.01	27.9	6.2	2	0.3			0.2
			1	1	N	N	51	2	2	RS3	P	AIS	1	-302	-642	78.8	3.414	3.9066	AIS	1	4	4.3	5.6	4.63333	36	-302	-642	78.8	3.414	1	4.065	2		2.54	0.58	0.07	0	30	6.8	0.8	0			0.6
			1	0	N	N	43	1	1	RS3	P	MIA	2	29	-633	148	5.461	5.641	MIA	2	10.8	10.8	8.4	10	248	29	-633	148	5.461	2	5.661	2		1.6	0.5	0.2	0	24.3	7.2	2.9	0.4	4.53	1.85	0.48	1.85	93.3	0.12	0.79	0.19
			1	0	N	N	62	2	2	RS1	M	MIA	2	-296	-626	105.4	7.356	4.5448	MIA	2	7	7.4	5.6	6.66667	89	-296	-626	105.4	7.356	2	4.65	2		2.65	0.4	0.08	0.01	37.9	5.7	1.2	0.1			1.3
			1	0	N	N	57	1	1	RS6	M	MIA	2	72	-651	97.6	4.774	4.8112	MIA	2	11.6	10.5	12.5	11.5333	395	-122	-614	97.6	6.4143	2	4.8	2		1.6	0.4	0.1	0	37.4	8.6	1.4	0.3	2.26	1.81	0.78	1.24	210	0.14	0.64	0.35
			1	0	N	N	66	1	2	LS3	M	MIA	2	0	-645	109.4	5.562	5.9618	MIA	2	16.8	18.8	16.6	17.4	1418	0	-645	109.4	5.562	2	6.059	2		1.6	0.35	0.41	0
			1	0	N	N	63	1	2	LS12	M	MIA	2	89	-572	153.3	7.4731	5.9176	MIA	2	18.6	13	14.1	15.2333	408	89	-572	153.3	7.4731	2	5.927	2		2.04	0.42	0.1	0.02	30.2	6.2	1.5	0.3	2.27	2.58	3.63	1.41	68.69	0.15	1.12	0.09
			2	0	Y	N	60	1	2	LS12	M	MIA	2	78	-520	126.9		5.7948	MIA	2	15.5	16.2	16.9	16.2	866	78	-520	126.9	4.8785	2	5.857	2		1.42	0.29	0.14	0.01	32.3	6.7	3.1	0.2	3.22	2.19	1	1.92	67.8	0.19	7.98	1.03
			2	0	N	N	53	1	1	LS3	M	MIA	2	-7	-657	137.2	5.4855	5.7054	MIA	2	17.2	14.1	13.1	14.8	550	-7	-657	137.2	5.4855	2	5.747	2		1.16	0.52	0.2	0.02	18.3	8.2	3.2	0.3			4.63
			1	1	N	N	57	2	1	LS12	M	MIA	2	-61	-537	128.7	5.398	5.1494	MIA	2	8.1	9.5	8.1	8.56667	181	-61	-537	128.7	5.398	2	5.208	2		1.08	0.19	0.12	0.01	41.2	2	0.9	0.1			0.73
			1	0	N	N	55	2	1	RS1	M	MIA	2	-150	-645	135.9	5.412	5.2738	MIA	2	7.9	7.9	7.2	7.66667	147	-150	-645	135.9	5.412	2	5.318	2		1.1	0.2	0.2	0	20.4	3.7	3.7	0.2			0.2
			1	0	N	N	62	2	2	LS6	P	MIA	2	50	-601	161.3	5.872	6.1856	MIA	2	11.9	19.1	12.5	14.5	500	50	-601	161.3	5.872	2	6.179	2		2.6	0.3	0.1	0	43.1	5.9	1.7	0.5	6.2	1.74	0.68	2.62	69.94	0.23	0.86	0.03
			2	1	N	N	61	2	1	RS2	M	MIA	2	33	-442	212.3	6.4857	7.5486	MIA	2	17.8	20	13	16.9333	741	33	-442	212.3	6.4857	2	7.44	2		2.5	0.4	0.1	0.1	44.2	7.3	2.2	1.1	23.49	3.08	2.46	4.89	81.31	0.16	0.89	0.02
			2	0	Y	N	50	1	1	RS2	M	MIA	2	-59	-550	141.7	5.4813	6.1644	MIA	2	18.4	14.9	15	16.1	910	-59	-550	141.7	5.4813	2	6.197	2		2.78	0.31	0.21	0.05	53.4	6	4.1	0.9	11.18	15.01	2.82				2.29
			2	1	Y	N	82	1	1	RS6	M	MIA	2	51	-504	193	5.359	7.501	MIA	2	20.4	18.6	18.1	19.0333	1118	51	-504	193	5.359	2	7.431	2		0.91	0.26	0.19	0.01	19.5	5.5	4	0.2	13.87		1.95	5.3
			2	0	Y	N	52	2	2	RS2	M	MIA	2	12	-535	206.2	10.5	7.8574	MIA	2	23.6	18.6	14.7	18.9667	1184	12	-535	206.2	10.5	2	7.761	1		2.46	0.31	0.07	0	41	5.2	1.2	0.2	22.27	3.67	2.13	9.84	65.32	0.27	0.94	0.03
			1	1	N	N	53	2	1	LS3	P	MIA	2	18	-595	165.2	5.458	6.0454	MIA	2	11	11.3	11.2	11.1667	274	18	-595	165.2	5.458	2	6.031	2		1.9	0.24	0.08	0	14.8	1.9	0.6	0
			1	0	N	N	53	2	1	LS78	P	MIA	2	-122	-614	97.6	6.4143	4.6792	MIA	2	13.7	13.4	17.8	14.9667	527	72	-651	97.6	4.774	2	4.932	2		1.48	0.2	0.03	0	25.6	3.4	0.6	0.1	8.25	2.26	1.18	2.96	65.31	0.15	0.7	0.03
			1	1	Y	N	70	2	1	LS6	M	MIA	2	239	-561	160.3	5.777	8.8126	MIA	2	33.4	29.7	22.5	28.5333	3149	239	-561	160.3	5.777	2	8.808	2		1.57	0.3	0.07	0	30.1	5.8	1.4	0.3	26.46	3.68	2.5	6.05	66.14	0.11	1.89	0.03
			1	1	N	N	45	1	1	RS3	M	MIA	2	-68	-630	146.3	5.498	5.7056	MIA	2	11.6	9.8	10.6	10.6667	350	-68	-630	146.3	5.498	2	5.729	2		2.1	0.5	0.14	0.01	29.2	6.9	2	0.2			2.59
			1	0	N	N	34	2	2	RS1	M	MIA	2	-5	-594	156.2	10.6	6.8864	MIA	2	16.9	20.4	16.9	18.0667	1313	-5	-594	156.2	10.6	2	6.89	2		1.48	0.2	0.1	0	28.6	3.9	2	0.2			1.36
			2	0	Y	N	50	2	1	LS12	M	MIA	2	256	-517	191.3	4.628	7.9506	MIA	2	21.8	25	16.2	21	1605	256	-517	191.3	4.628	2	7.884	2		1.5	0.3	0	0	44.3	10	0.2	0.2	4.82	2.92	0.45	3.15	95.07	0.37	0.74	0.04
			2	0	Y	N	70	1	2	RS3	M	MIA	2	203	-495	198.7	4.55	7.4624	MIA	2	18	17.1	20	18.3667	954	203	-495	198.7	4.55	2	7.381	2		1.33	0.37	0.23	0	25.9	7.2	4.4	0.1			1.5
			2	0	Y	N	75	2	2	RS2	M	MIA	2	270	-587	169.1	5.9422	10.4702	MIA	2	27.8	33.4	28.4	29.8667	4613	270	-587	169.1	5.9422	2	10.448	2		1.64	0.3	0.07	0.02	36.3	6.6	1.6	0.4	5.88	1.89	1.06	2.25	82.21	0.16	1.4	0.03
			1	0	Y	N	65	1	1	LS12	M	MIA	2	254	-539	206.3	6.882	11.7396	MIA	2	31.1	36.9	32.5	33.5	5064	254	-539	206.3	6.882	2	11.643	2		2.71	0.44	0.23	0.01	41.7	6.8	3.6	0.2	45.83		7.49	7.5			3.49
			1	0	Y	N	57	1	1	RS3	P	MIA	2	42	-558	163.1	5.065	6.5542	MIA	2	18.6	15.8	13.4	15.9333	829	42	-558	163.1	5.065	2	6.544	2		1.13	0.26	0.27	0.01	22.4	5.1	5.3	0.2			0.64
			1	0	Y	N	51	1	1	RS4	M	MIA	2	-231	-699	97.7	7.405	4.5484	MIA	2	9.8	10.2	9.7	9.9	262	-231	-699	97.7	7.405	2	4.669	1		2.12	0.32	0.3	0	35.6	5.3	5	0.1			2.12
			2	1	Y	Y	75	1	1	LS3	M	MIA	2	370	-533	194.7		10.4924	MIA	2	21.8	33	34.4	29.7333	4072	370	-533	194.7	1.9046	2	10.419	2		2.4	0.9	0.1	0	24.3	9.3	1.1	0.3	10.25	2.9	3.49	5.32	68.75	0.13	1.42	0.3
			1	0	Y	N	61	1	1	RS1	M	MIA	2	169	-565	177.7	7.556	7.0184	MIA	2	18.6	21.7	33.4	24.5667	972	169	-565	177.7	7.556	2	6.979	2		1.97	0.34	0.34	0.01	27.5	4.7	4.7	0.1			4.83
			1	1	N	N	51	2	1	RS3	M	MIA	2	175	-547	169.1	4.6645	6.0232	MIA	2	8.3	8.6	7.2	8.03333	166	175	-547	169.1	4.6645	2	6.001	2		2.4	0.3	0.1	0	38.1	4.5	1.3	0.4	5.73	2.25	1.09	1.86	69.63	0.39	3.14	0.07
			2	1	Y	N	58	2	1	RS1	M	MIA	2	103	-525	200.5	6.581	7.907	MIA	2	21.8	18.3	19.4	19.8333	1359	103	-525	200.5	6.581	2	7.822	2		1	0.3	0	0	23.3	6.7	1.1	0.3			1.36
			1	0	N	N	54	2	2	RS1	M	MIA	2	203	-551	207.1	5.05	6.9872	MIA	2	13.4	14.2	17.5	15.0333	294	203	-551	207.1	5.05	2	6.889	2		2.8	0.32	0.11	0.01	34.7	3.9	1.4	0.1	5.46	1.13	0.87	2.04	64.68	0.15	1.09	0.02
			1	0	N	N	55	2	2	RS1	M	MIA	2	203	-551	207.1	5.05	6.9872	MIA	2	13.4	14.2	17.5	15.0333	294	203	-551	207.1	5.05	2	6.889	1		2.8	0.32	0.11	0.01	34.7	3.9	1.4	0.1	5.46	1.13	0.87	2.04	64.68	0.15	1.09	0.02
			1	1	Y	N	60	2	2	RS6	M	MIA	2	254	-569	172.7	7.62165	7.4124	MIA	2	19.7	24.6	17.5	20.6	1476	254	-569	172.7	7.62165	2	7.383	2		1.64	0.48	0.1	0	16.6	4.8	1	0.1
			1	0	Y	N	61	1	1	RS9	M	MIA	2	10	-564	145.2	5.294	6.5254	MIA	2	20	19.6	14.7	18.1	1194	10	-564	145.2	5.294	2	6.551	2		1.78	0.2	0.14	0	38.1	4.2	3	0.3	7.45	2.22	0.82	2.13	62.69	0.21	1.27	0.14
			1	0	N	N	53	2	2	RS10	M	AIS	1	-109	-541	167	5.394	4.644	MIA	2	4.6	5.6	5.3	5.16667	42	-109	-541	167	5.394	2	5.835	2		0.49	0.13	0.02	0.01	5.2	1.4	0.2	0.1
			3	1	Y	N	66	1	1	RS6	M	MIA	2	184	-533	192.2	5.8143	9.9184	MIA	2	34.1	28	23.1	28.4	3553	184	-533	192.2	5.8143	2	9.85	2		2.26	0.27	0.25	0	40	4.7	4.4	0.2			0.94
			1	0	N	N	49	2	1	RS2	P	MIA	2	-432	-693	93.5	4.3477	4.327	MIA	2	8.2	7.1	7.8	7.7	133	-432	-693	93.5	4.3477	2	4.456	2		2.2	0.3	0.1	0	42.5	5.4	2	0.8	4.83	1.51	0.88	2.51	64.35	0.27	1.04	0.05
			1	0	N	N	40	1	1	LS12	P	MIA	2	-592	-698	36.2	6.282	3.0004	MIA	2	5.6	5.2	6	5.6	67	-592	-698	36.2	6.282	2	3.244	2		2.4	0.5	0.1	0	45.4	8.9	2.4	0.5	12.62	2.51	2.24	7.05	94.05	0.16	1.29	0.08
			1	0	Y	N	62	1	2	RS3	M	MIA	2	23	-559	214.8	6.546	7.8606	MIA	2	18.7	18	19.4	18.7	998	23	-559	214.8	6.546	2	7.747	2		1.74	0.3	0.14	0.01	35.5	6.2	2.8	0.2			5.78
			3	0	N	N	54	2	1	RS8	M	MIA	2	158	-470	211.1	5.481	7.1882	MIA	2	15.8	14.4	18.4	16.2	407	158	-470	211.1	5.481	2	7.082	2		2.4	0.3	0.1	0	40.4	5.5	1.5	0.4	4.52	1.89	0.51	1.6	65.94	0.15	0.92	0.03
			1	0	N	N	60	2	1	LS3	P	MIA	2	-60	-631	145	7.466	5.633	MIA	2	9.8	15.8	11.2	12.2667	306	-60	-631	145	7.466	2	5.659	2		1.36	0.17	0.09	0	25.3	3.1	1.6	0			0.44
			3	1	Y	N	44	1	1	LS6	M	MIA	2	64	-590	189	5.743	7.533	MIA	2	19.7	21.8	17.5	19.6667	1238	64	-590	189	5.743	2	7.471	2		2.11	0.31	0.1	0.04	46.1	6.8	2.2	0.9			1.12
			1	0	N	N	56	2	2	LS12	P	MIA	2	-47	-653	110.7	5.415	4.6424	MIA	2	8.8	10.2	16.2	11.7333	70	-47	-653	110.7	5.415	2	4.737	2		2	0.2	0.1	0	38.2	3.9	1.9	0			1.91
			1	0	Y	Y	63	1	2	RS1	M	MIA	2	35	-532	242	7.5478	8.401	MIA	2	33.4	35.5	30.6	33.1667	940	35	-532	242	7.5478	2	8.233	2		1.82	0.45	0.17	0.05	23.1	5.7	2.2	0.6	10.02		2.82	5.3			3.67
			3	0	N	N	60	2	2	LS12	M	MIA	2	48	-580	204.5	3.4669	6.784	MIA	2	10.2	13.2	7.2	10.2	148	48	-580	204.5	6.4675	2	6.691	2		1.8	0.2	0.2	0	38.2	5	4	0.3
			3	0	N	N	61	2	2	LS12	M	MIA	2	48	-580	204.5	6.4675	6.784	MIA	2	10.2	13.2	7.2	10.2	148	48	-580	204.5	3.4669	2	6.691	2		1.8	0.2	0.2	0	38.2	5	4	0.3
			1	0	N	N	44	2	2	RS6	M	MIA	2	59	-570	145.5	7.446	5.581	MIA	2	10.5	9.5	10.6	10.2	243	59	-570	145.5	10.4	2	5.606	2		1.84	0.34	0.19	0	28	5.2	2.9	0.2	14.04	2.52	1.42	6.17	64.89	0.07	1.68	0.03
			1	0	N	N	45	2	2	RS6	M	MIA	2	59	-570	145.5	10.4	5.581	MIA	2	10.5	9.5	10.6	10.2	243	59	-570	145.5	7.446	2	5.606	2		1.84	0.34	0.19	0	28	5.2	2.9	0.2	14.04	2.52	1.42	6.17	64.89	0.07	1.68	0.03
			1	0	Y	N	60	2	1	LS12	M	MIA	2	-89	-659	93.7	7.4955	5.2234	MIA	2	16.5	18.6	15.9	17	1025	-89	-659	93.7	7.4955	2	5.352	2		1.7	0.32	0.07	0	23.6	4.4	1	0.4
			1	0	N	N	27	2	2	RS1	P	MIA	2	-148	-567	115.8	5.402	5.0556	MIA	2	11.5	11.9	10.2	11.2	371	-148	-567	115.8	5.402	2	5.14	2		1.8	0.5	0.1	0	30.7	9.3	1.1	0.5	5.24	1.87	0.54	2.11	68.79	0.18	1.6	0.06
			1	0	N	N	40	2	1	LS6	M	MIA	2	-269	-593	95.1	7.713	4.5642	MIA	2	13.7	8.5	10.2	10.8	335	-269	-593	95.1	7.713	2	4.69	2		1.85	0.23	0.13	0	39.1	4.9	2.7	0
			1	1	Y	N	56	2	1	RS2	M	MIA	2	0	-593	163.6	5.41	5.8842	MIA	2	9.1	10.9	7.2	9.06667	148	0	-593	163.6	5.41	2	5.873	2		1.39	0.24	0.16	0.02	29.6	5.1	3.3	0.4			1.85
			1	0	Y	N	46	1	1	RS2	M	MIA	2	-14	-554	170.9	6.4753	6.4988	MIA	2	14	11.7	14.1	13.2667	602	-14	-554	170.9	6.4753	2	6.473	2		1.72	0.47	0.35	0	21.9	6	4.4	0.2	4.12		1.29	0.1			2.09
			1	1	Y	N	56	1	1	LS6	M	MIA	2	-22	-612	136.4	10.35	5.4208	MIA	2	10.2	10.6	11.6	10.8	283	-22	-612	136.4	10.35	2	5.464	2		1.72	0.22	0.11	0	33.2	4.3	2.2	0.3	8.58	1.93	0.88	4.13	180.72	0.17	1.46	0.16
			1	1	Y	N	59	2	2	RS6	P	MIA	2	-322	-630	90.1	4.0445	4.8052	MIA	2	14.1	15.8	12.8	14.2333	686	-322	-630	90.1	4.0445	2	4.941	2		1.77	0.3	0.12	0	27.9	4.7	1.9	0.1			0.62
			1	0	N	N	46	2	1	LS12	M	MIA	2	-189	-654	127.4	5.396	5.0168	MIA	2	7.2	6.2	7.5	6.96667	77	-189	-654	127.4	5.396	2	5.078	2		1.49	0.19	0.16	0	34.5	4.4	3.6	0.1			2.91
			1	0	N	N	57	2	1	RS3	M	MIA	2	113	-608	144.1	7.4994	5.8682	MIA	2	19.7	20.9	11.2	17.2667	561	113	-608	144.1	7.4994	2	5.896	2		1.42	0.26	0.08	0	33.7	6.3	2	0.1	23.98	2.37	1.3	4.61	65.5	0.19	1.54	0.03
			2	0	Y	N	50	2	1	RS1	M	MIA	2	-62	-645	96.4	4.894	5.1968	MIA	2	17.2	17.2	15.6	16.6667	939	-62	-645	96.4	4.894	2	5.32	2		1.83	0.31	0.16	0.02	33.9	5.8	3	0.3		11.76	0.97
			1	0	N	N	54	2	1	LS12	M	MIA	2	-107	-610	149.3	5.417	5.5486	MIA	2	7	7.7	9.1	7.93333	127	-107	-610	149.3	5.417	2	5.566	2		2.39	0.19	0.13	0	46.2	3.7	2.6	0.2			2.92
			2	0	Y	Y	47	2	1	RS1	M	MIA	2	289	-534	184.2	7.6183	7.6094	MIA	2	24	16.1	13.1	17.7333	1420	289	-534	184.2	7.6183	2	7.557	1		2.05	0.32	0.09	0.01	32.2	5	1.4	0.1	8.79	2.98	1.04	5.62	60.66	0.09	4.2	0.04
			1	0	Y	N	62	2	1	RS6	M	MIA	2	10	-599	148.9	5.3905	6.5798	MIA	2	15.8	17.2	18.8	17.2667	1167	10	-599	148.9	5.3905	2	6.598	2		1.69	0.29	0.11	0.01	32.8	5.6	2.2	0.1	8.34	2.71	1.97	2.46	68.12	0.09	0.95	0.03
			1	0	N	N	49	1	1	LS4	M	MIA	2	-1	-590	134.6		5.3262	MIA	2	17.6	10.9	11.6	13.3667	228	-1	-590	134.6	2.433	2	5.373	2		2.44	0.49	0.2	0	28.4	5.7	2.3	0.2	8.01	2.24	1.17	4.04	59.03	0.25	0.91	0.13
			1	0	N	N	56	2	2	RS1	M	MIA	2	-115	-508	170.8	6.4078	6.1626	MIA	2	9.5	7.4	9.4	8.76667	268	-115	-508	170.8	6.4078	2	6.137	1		3.44	0.65	0.11	0.02	28.3	5.3	0.9	0.2
			1	0	N	N	57	2	2	RS1	M	MIA	2	-115	-508	170.8	6.408	6.1626	MIA	2	9.5	7.4	9.4	8.76667	268	-115	-508	170.8	6.408	2	6.137	2		3.44	0.65	0.11	0.02	28.3	5.3	0.9	0.2
			2	1	N	N	35	2	1	RS4	M	MIA	2	10	-482	226.8	8.3	7.2106	MIA	2	7	7.4	5.6	6.66667	84	10	-482	226.8	8.3	2	7.073	2		1.99	0.35	0.26	0	33.8	5.9	4.4	0.1	4.79	1.74	0.9	1.85	67.35	0.1	0.62	0.03
			1	0	Y	N	68	2	2	LS12	M	MIA	2	-54	-589	148.5	5.4945	6.285	MIA	2	17.8	16.5	14.5	16.2667	881	-54	-589	148.5	5.4945	2	6.304	2		3.1	0.7	0.7	0	47.7	10.8	11	0.4	5.64	1.28	0.61	1.54	65.01	0.12	0.72	0.02
			1	0	N	N	50	2	1	LS12	P	MIA	2	-118	-605	118.2	3.895	4.8004	MIA	2	5.9	6.2	5.3	5.8	63	-118	-605	118.2	3.895	2	4.88	2		1.75	0.28	0.1	0	46.3	7.3	2.6	0.1			1.51
			3	0	Y	Y	52	1	1	RS10	M	MIA	2	185	-517	212.6	6.998	9.1662	MIA	2	26.2	19.6	19.4	21.7333	2352	185	-517	212.6	6.998	2	9.057	2		2.03	0.28	0.09	0	38.1	5.3	1.7	0.2	2.88	2.01	1.07	1.73	67.63	0.12	0.46	0.13
			1	1	N	N	67	2	1	RS9	M	MIA	2	270	-507	196.2	10.7	8.4844	MIA	2	22.5	28.8	19.4	23.5667	2031	270	-507	196.2	10.7	2	8.408	2		2.58	0.34	0.24	0	39.4	5.2	3.6	0.1			1.83
			1	1	N	N	44	1	1	RS1	M	MIA	2	39	-566	153.3	5.6855	6.9906	MIA	2	19	27.4	18.1	21.5	1481	39	-566	153.3	5.6855	2	7	2		1.7	0.6	0.3	0	28.8	9.8	5.1	0.7	20.56	5.02	3.42	10.79	57.75	0.14	1.19	0.05
			1	1	N	N	57	2	1	RS4	M	MIA	2	-178	-594	111.3	3.962	4.9026	MIA	2	10.2	11.6	12.2	11.3333	317	-178	-594	111.3	3.962	2	4.996	2		1.56	0.28	0.05	0.01	36.3	6.6	1.2	0.3			1.57
			1	0	Y	N	58	1	1	RS4	M	MIA	2	164	-614	183.3	8.6	7.5526	MIA	2	20	18.3	16.9	18.4	1383	164	-614	183.3	8.6	2	7.502	2		1.34	0.3	0.14	0.02	24	5.4	2.6	0.3			1.95
			1	1	Y	N	70	2	2	LS12	M	MIA	2	351	-526	163.6	5.9928	10.9042	MIA	2	45.2	45.9	31.2	40.7667	5168	351	-526	163.6	5.9928	2	10.893	2		0.87	0.2	0.1	0	29.9	6.8	1.9	1	7.62	2.7	0.51	2.09	91.14	0.16	0.65	0.03
			1	0	N	N	70	2	2	RS1	M	MIA	2	49	-649	88.6	4.524	5.1742	MIA	2	17.8	17.8	15	16.8667	1088	49	-649	88.6	4.524	2	5.313	2		2	0.5	0.1	0	33.6	7.9	1.7	0.5	6.07	2.46	2.24	1.63	53.81	0.15	0.84	0.03
			1	0	N	N	62	2	1	RS1	M	MIA	2	377	-528	104.2	4.4931	4.8394	MIA	2	10.2	13	12.5	11.9	410	377	-528	104.2	4.4931	2	4.947	2		1.11	0.27	0.08	0	21.6	5.3	1.5	0			2.66
			1	1	Y	N	60	2	1	RS10	M	MIA	2	7	-449	158.8		5.8686	MIA	2	13.4	7.7	7.5	9.53333	238	7	-449	158.8	2.455	2	5.867	2		1.1	0.2	0	0	32.3	7.2	0.2	0.1	2.22	2.24	1.96	1.47	73.66	0.11	1.37	0.03
			3	1	Y	N	75	1	1	LS9	M	MIA	2	301	-526	218.3	9.6	10.1396	MIA	2	19.1	31.4	33.8	28.1	3200	301	-526	218.3	9.6	2	10.019	2		1.5	0.3	0.3	0	31.3	5.7	5.6	0.7	26.15	3.23	2.96	5.19	50.6	0.18	1.71	0.18
			1	0	N	N	57	1	1	RS2	P	MIA	2	-360	-611	84.7	4.3851	4.6524	MIA	2	15.8	12.3	10.3	12.8	652	-360	-611	84.7	4.3851	2	4.799	2		2.08	0.33	0.09	0.01	40.5	6.5	1.7	0.1	6.96	1.71	1.7	5.1	150.47	0.43	1.77	0.69
			1	0	Y	N	57	2	1	RS3	M	IAC	3	59	-591	158.9	9.3	6.2278	IAC	3	17.6	23.9	11.2	17.5667	595	59	-591	158.9	9.3	3	6.226	2		1.12	0.21	0.07	0	25.3	4.7	1.6	0			1.4
			3	1	Y	Y	50	2	1	RS2	M	IAC	3	596	-528	180.3	7.9024	9.7876	IAC	3	26.5	23.3	27.2	25.6667	3684	596	-528	180.3	7.9024	3	9.743	2		1.6	0.4	0.1	0	35.1	7.9	1.2	0.3	8.29	2.19	1.34	5.49	67.78	0.09	0.53	0.03
			1	0	Y	N	63	2	1	RS6	M	IAC	3	-22	-579	116.5	8.4	5.517	IAC	3	15.1	16.9	19.1	17.0333	817	-22	-579	116.5	8.4	3	5.6	2		0.83	0.13	0.08	0	26.8	4.1	2.7	0.1	12.63	1.88	1.93	2.1	112.81	0.14	1.14	0.03
			1	0	N	N	63	2	2	RS3	P	MIA	2	-224	-644	113.1	10.2	4.7842	IAC	3	4.9	11.2	10.9	9	159	-224	-644	113.1	10.2	3	4.874	2		1.6	0.4	0.1	0	34.5	8.4	1.2	0.4	4.95	1.93	0.78	1.41	60.21	0.09	0.62	0.02
			1	0	Y	N	75	1	1	RS1	M	IAC	3	25	-560	190.6	7.519	7.1752	IAC	3	17.2	15.1	15.3	15.8667	845	25	-560	190.6	7.519	3	7.11	2		1.25	0.36	0.31	0.02	23.5	6.7	5.9	0.3			2.73
			1	1	Y	N	69	1	1	LS12	M	IAC	3	95	-434	263.9	12	12.3058	IAC	3	26	37.3	36.2	33.1667	4363	95	-434	263.9	12	3	12.094	2		2.06	0.19	0.07	0	44	4.1	1.4	0.1			3.59
			1	0	N	N	69	1	1	LS78	P	IAC	3	-454	-730	57.5	10.15	3.753	IAC	3	11.7	13.4	13.6	12.9	351	-454	-730	57.5	10.15	3	3.954	2		1.92	0.34	0.23	0	26.3	4.6	3.1	0.2	10.82	2.04	2.66	5.33	85.3	0.34	1	0.41
			3	0	Y	N	58	1	1	RS1	M	IAC	3	219	-565	169.7	6.455	7.6824	IAC	3	23.1	19.7	22.8	21.8667	1812	219	-565	169.7	6.455	3	7.659	2		2.6	0.6	0	0	25.9	5.9	0	0.2	9.77	3.91	1.67	3.94	79.28	0.32	1.16	0.21
			2	1	Y	N	62	2	1	RS1	M	IAC	3	1160	-368	211.3	10.9	10.0706	IAC	3	26.4	29.2	26.9	27.5	3285	1160	-368	211.3	10.9	3	9.964	2		2.7	0.3	0.1	0	30.5	3.8	0.6	0.4	7.14	2.45	0.63	3.23	124.58	0.21	0.62	0.03
			1	1	Y	N	57	2	1	LS12	M	IAC	3	193	-458	190.4	7.42	7.3718	IAC	3	21.1	22.5	23.8	22.4667	1046	193	-458	190.4	7.42	3	7.307	2		2.3	0.2	0.07	0.01	47.7	4.1	1.5	0.2	4.52	1.83	1.32	2.62	60.44	0.15	0.8	0.04
			2	1	Y	N	75	2	2	RS1	M	IAC	3	318	-414	224.3	8.8	9.5726	IAC	3	26	27.4	29.4	27.6	2501	318	-414	224.3	8.8	3	9.44	2		0.67	0.84	0.11	0	3.8	4.8	0.6	0.1
			3	0	N	N	70	2	1	RS10	M	IAC	3	293	-366	301.5	10.97	16.645	IAC	3	36.6	38	55	43.2	7875	293	-366	301.5	10.97	3	16.358	2		2.32	0.3	0.12	0	33.8	4.3	1.8	0.1			4.89
			3	1	Y	N	58	2	2	RS1	M	IAC	3	686	-455	217.4	15	14.8988	IAC	3	31.4	30.8	45	35.7333	7979	686	-455	217.4	15	3	14.78	1		1.4	0.23	0.08	0	35	5.6	1.9	0.2	35.74	5.79	1.46	18.72	67.36	0.2	1.72	0.02
			3	0	Y	N	60	1	1	LS12	M	IAC	3	281	-538	152.9	11	7.6038	IAC	3	26.7	20.4	26.2	24.4333	2103	281	-538	152.9	11	3	7.614	2		1.66	0.43	0.04	0.01	31.1	8	0.8	0.2			4.13
			1	0	N	N	62	2	2	RS6	M	MIA	2																			2		2.65	0.4	0.08	0.01	37.9	5.7	1.2	0.1			1.3
			2	0	N	N	67	1	1	RS3	M	MIA	2																			1		2.37	0.35	0.07	0.01	36.9	5.5	1.1	0.1	20.46	1.94	2.01	5.22	60.59	0.1	1.04	0.46
			1	0	N	N	57	2	1	LS12	P	MIA	2																			1		1.79	0.22	0.17	0	38.8	4.8	3.7	0			1.15
			1	1	N	N	45	2	2	LS78	M	AAH	1																			2		1.34	0.3	0.11	0	17.5	3.9	1.4	0.2	9.12	3.13	1.9	4.54	68.24	0.1	0.96	0.03
			1	0	N	N	64	2	2	RS8	M	AAH	1																			2		1.7	0.3	0	0	50	7.7	0.9	0.5	2.59	2.28	0.42	1.55	83.81	0.12	1.39	0.03
			1	0	N	N	64	2	2	RS9	M	AAH	1																			2		1.7	0.3	0	0	50	7.7	0.9	0.5	2.59	2.28	0.42	1.55	83.81	0.12	1.39	0.03
			1	0	Y	N	59	2	1	LS12	M	MIA	2																			2		2.8	0.3	0.1	0	43.3	4.7	1.5	0.3	4.8	2.12	0.56	2.59	105.07	0.16	0.83	0.03
			1	0	Y	N	67	1	1	LS12	M	MIA	2																			2		1.13	0.4	0.11	0.01	21.2	7.6	2.1	0.2	13.08	2.8	1.69	4.68	104.81	0.16	1.83	0.43
			2	0	Y	N	58	2	1	RS9	M	AIS	1																			2		2.5	0.3	0.2	0	51.7	6	3.5	0.5	5.82	1.54	1.18	1.63	107.25	0.14	0.48	0.03
			1	0	N	N	63	2	2	RS2	P	MIA	2																			2		1.6	0.4	0.1	0	34.5	8.4	1.2	0.4	4.95	1.93	0.78	1.41	60.21	0.09	0.62	0.02
			1	0	N	N	70	1	2	RS2	P	MIA	2																			2		1.33	0.37	0.23	0	25.9	7.2	4.4	0.1			1.5
			1	0	N	N	58	2	2	RS1	P	MIA	2																			2		2.38	0.2	0.07	0	39.7	3.4	1.2	0.4			0.72
			1	0	N	N	60	2	1	RS9	M	AIS	1																			2		1.81	0.22	0.03	0	41.2	5	0.7	0	2.33	2.95	0.84	1.37	65.27	0.13	1.02	0.03
			1	0	Y	N	58	2	1	LS12	M	IAC	3																			2		2.59	0.26	0.3	0	40.2	4.1	4.6	0.1	25.76		1.29				3.75
			1	0	N	N	44	1	1	RS4	P	MIA	2																			2		2.84	0.32	0.39	0	39.3	4.4	5.4	0.3			1.28
			1	0	Y	N	57	1	2	RS5	M	AAH	1																			2		1.13	0.26	0.27	0.01	22.4	5.1	5.3	0.2			0.64
			1	0	Y	N	60	1	1	LS12	M	MIA	2																			2		1.5	0.2	0.1	0	31	5	1.9	0.7
			2	0	N	N	54	1	1	RS2	P	MIA	2																			2		1.9	0.6	0.4	0	34.6	10	7.7	0.7	3.31	2.25	0.94	1.66	117.57	0.14	1.5	0.1
			1	1	Y	N	74	1	1	RS2	P	MIA	2																			2		1.93	0.48	0.24	0	29.5	7.4	3.7	0.3			1.86
			1	0	N	N	55	2	1	RS6	P	MIA	2																			2		2.35	0.28	0.11	0.01	41.5	4.9	1.9	0.2	23.36	2.75	2.79	10.72	67.3	0.18	1.26	0.03
			1	0	N	N	56	2	1	RS2	P	MIA	2																			2		3.11	0.47	0.13	0	35.1	5.3	1.5	0	5.13	3.33	1.22	1.99	135.12	0.24	1.26	0.04
			2	0	Y	N	58	2	1	RS1	M	AAH	1																			2		1.34	0.19	0.21	0.02	43.7	6.3	6.8	0.5			1.85
			1	0	N	N	47	1	2	RS3	M	MIA	2																			2		1.64	0.44	0.24	0	21.2	5.7	3.1	0.1	8.28	2.1	0.62	1.66	143.96	0.12	0.78	0.11
			1	1	N	Y	68	1	1	RS2	M	IAC	3																			2		0.75	0.31	0.11	0.01	6.6	2.7	1	0.1			1.31
			2	1	Y	N	71	2	1	RS7	M	AAH	1																			2		1.56	0.2	0.15	0	43.3	5.6	4.1	0.1	8.8	3.08	2.73	3.43	65.05	0.11	7.37	0.13
			3	0	Y	N	69	1	2	LS5	M	IAC	3																			2		1.2	0.8	0.1	0	26.8	18.5	1.3	0.3	6.48	1.99	1.32	2.47	80.63	0.07	1.07	0.15
			1	1	Y	N	75	1	1	RS8	M	MIA	2																			2		1.64	0.24	0.08	0.01	35.5	5.1	1.8	0.2	4.77	4.58	0.71	2.43	104.9	0.23	0.8	0.16
			3	1	N	N	56	1	2	LS5	M	MIA	2																			2		2	0.5	0.3	0	28.9	7.6	4.7	0.5	3.13	1.81	4.79	1.67	68.27	0.08	0.95	0.2
			1	1	N	N	59	2	2	LS4	P	MIA	2																			2		1.6	0.4	0.1	0	39.5	9.4	1.7	0	3.75	2.43	0.81	1.83	55.35	0.31	0.86	0.04
			1	0	N	N	47	2	1	LS3	P	MIA	2																			2		0.54	0.42	0.14	0	2.7	2.1	0.7	0
			1	0	N	N	37	2	1	LS12	P	MIA	2																			2		2.2	0.4	0.1	0	36.7	6.5	2	0.3	6.45	2.2	0.28	3.75	65.82	0.14	0.61	0.03
			1	1	Y	N	43	2	1	LS5	M	MIA	2																			2		1.16	0.36	0.17	0.02	33.6	7.5	3.5	0.4			2.79
			3	1	Y	Y	71	2	2	RS1	M	MIA	2																			1		1.18	0.25	0.28	0	24.7	5.3	5.9	0.1	4.55	1.48	0.75	1.97	69.62	0.23	1.29	0.03
			1	0	Y	N	52	1	1	LS6	M	IAC	3																			2		1.21	0.29	0.09	0.01	27	6.4	2.1	0.2	6.33	4.7	1.11	3.23	53.56	0.13	1.65	0.17
			3	1	Y	N	57	2	2	LS3	M	MIA	2																			2		1.09	0.16	0.16	0	24.9	3.7	3.6	0	13.27	4.46	1.37	4.59	93.14	0.13	0.93	0.03
			1	0	N	N	43	2	1	RS3	M	AAH	1																			2		1.5	0.2	0	0	47.7	6.5	0.8	0.4	3.08	1.32	0.31	1.74	62.69	0.08	0.37	0.02
			1	0	N	N	35	2	1	LS12	P	MIA	2																			2		2.12	0.17	0.04	0	50.1	3.9	1	0
			1	0	Y	N	69	1	1	LS5	M	MIA	2																			2		2.04	0.98	0.11	0.01	23.7	11.4	1.3	0.1	16.18	2.34	1.02	3.31	126.56	0.13	1.25	0.39
			1	0	Y	N	51	2	2	RS1	M	AAH	1																			2		1.57	0.15	0.08	0	42.2	3.9	2.1	0.1	4.45	5.48	1.85	2.18	66.29	0.12	1.25	0.03
			1	0	Y	N	52	2	2	RS1	M	AAH	1																			2		1.57	0.15	0.08	0	42.2	3.9	2.1	0.1	4.45	5.48	1.85	2.18	66.29	0.12	1.25	0.03
			1	0	N	N	46	2	1	LS9	M	MIA	2																			2		1.57	0.28	0.74	0	26.5	4.8	12.6	0.3	11.2	3.06	1.7	3.58	60.86	0.08	1.32	0.02
			1	1	Y	N	82	2	2	RS10	M	MIA	2																			2		1.74	0.2	0.14	0	20.5	2.4	1.7	0.2	22.32	2.02	1.52	3.2	95.23	0.16	0.87	0.02
			1	0	N	N	51	2	2	RS2	P	MIA	2																			2		2.54	0.58	0.07	0	30	6.8	0.8	0			0.6
[truncated: 7 more columns]
