# Supplementary material for: Correction: Preoperative Prediction of Ki-67 Labeling Index By Three-dimensional CT Image Parameters for Differential Diagnosis Of Ground-Glass Opacity (GGO)
Source: PLoS One. 2019 Feb 1;14(2):e0211950. doi: 10.1371/journal.pone.0211950 (PMC6358103; doi:10.1371/journal.pone.0211950)
Supplement: S1 File — This file includes supplementary data. (ZIP) [file pone.0211950.s001.zip › Levene-test and ANOVA.xlsx]

## Sheet: 工作表1
Homogeneity test of variance
	Levene statistics	df1	df2	sig.
Diameter	5.789	2	114	0.004
TV	20.413	2	114	0
MAX	5.981	2	114	0.003
AVG	9.513	2	114	0
STD	3.821	2	114	0.025
ki-67#	1.888	2	114	0.156
Prediction#	3.221	2	114	0.044
one-way analysis of variance
		sum of square	df	mean square	F	sig.
Diameter	between groups	2039.31	2	1019.65	21.517	0
	within groups	5402.13	114	47.387
	Total	7441.44	116
TV	between groups	5.60384e+07	2	2.80192e+07	17.056	0
	within groups	1.87274e+08	114	1.64275e+06
	Total	243312222	116
MAX	between groups	2.78062e+06	2	1.39031e+06	29.32	0
	within groups	5.40563e+06	114	47417.8
	Total	8.18626e+06	116
AVG	between groups	205321	2	102661	26.463	0
	within groups	442248	114	3879.37
	Total	647570	116
STD	between groups	110408	2	55203.8	30.76	0
	within groups	204593	114	1794.67
	Total	315000	116
ki-67#	between groups	476.35	2	238.175	77.035	0
	within groups	352.465	114	3.092
	Total	828.815	116
Prediction#	between groups	77.626	2	38.813	30.773	0
	within groups	143.783	114	1.261
	Total	221.409	116
multiple comparisions
dependent variable		(I) PPP	(J) PPP	difference of means	standard error	sig.	95% confidence interval
							down	up
Diameter	LSD	1	2	-6.54419	1.56141	0	-9.63733	-3.45105
			3	-14.7879	2.28197	0	-19.3085	-10.2674
		2	1	6.54419	1.56141	0	3.45105	9.63733
			3	-8.24372	2.00005	0	-12.2058	-4.28163
		3	1	14.7879	2.28197	0	10.2674	19.3085
			2	8.24372	2.00005	0	4.28163	12.2058
	Tamhane	1	2	-6.54419	1.0948	0	-9.21125	-3.87713
			3	-14.7879	2.59472	0	-21.7416	-7.83418
		2	1	6.54419	1.0948	0	3.87713	9.21125
			3	-8.24372	2.62244	0.019	-15.2351	-1.25237
		3	1	14.7879	2.59472	0	7.83418	21.7416
			2	8.24372	2.62244	0.019	1.25237	15.2351
TV	LSD	1	2	-762.652	290.719	0.01	-1338.56	-186.741
			3	-2475.27	424.879	0	-3316.95	-1633.59
		2	1	762.652	290.719	0.01	186.741	1338.56
			3	-1712.62	372.39	0	-2450.32	-974.916
		3	1	2475.27	424.879	0	1633.59	3316.95
			2	1712.62	372.39	0	974.916	2450.32
	Tamhane	1	2	-762.652	136.633	0	-1095.21	-430.091
			3	-2475.27	688.63	0.01	-4358.32	-592.222
		2	1	762.652	136.633	0	430.091	1095.21
			3	-1712.62	699.859	0.082	-3609.38	184.149
		3	1	2475.27	688.63	0.01	592.222	4358.32
			2	1712.62	699.859	0.082	-184.149	3609.38
MAX	LSD	1	2	-302.245	49.3921	0	-400.09	-204.399
			3	-511.511	72.1855	0	-654.51	-368.512
		2	1	302.245	49.3921	0	204.399	400.09
			3	-209.266	63.2677	0.001	-334.599	-83.9334
		3	1	511.511	72.1855	0	368.512	654.51
			2	209.266	63.2677	0.001	83.9334	334.599
	Tamhane	1	2	-302.245	41.3851	0	-405.054	-199.436
			3	-511.511	111.995	0.001	-809.904	-213.118
		2	1	302.245	41.3851	0	199.436	405.054
			3	-209.266	108.132	0.204	-502.173	83.6408
		3	1	511.511	111.995	0.001	213.118	809.904
			2	209.266	108.132	0.204	-83.6408	502.173
AVG	LSD	1	2	-80.7842	14.1276	0	-108.771	-52.7976
			3	-140.187	20.6471	0	-181.089	-99.285
		2	1	80.7842	14.1276	0	52.7976	108.771
			3	-59.4026	18.0964	0.001	-95.2514	-23.5538
		3	1	140.187	20.6471	0	99.285	181.089
			2	59.4026	18.0964	0.001	23.5538	95.2514
	Tamhane	1	2	-80.7842	11.4175	0	-108.998	-52.5703
			3	-140.187	29.803	0.001	-219.617	-60.7562
		2	1	80.7842	11.4175	0	52.5703	108.998
			3	-59.4026	28.9729	0.167	-137.635	18.8299
		3	1	140.187	29.803	0.001	60.7562	219.617
			2	59.4026	28.9729	0.167	-18.8299	137.635
STD	LSD	1	2	-66.8273	9.60903	0	-85.8627	-47.7919
			3	-93.7214	14.0434	0	-121.541	-65.9016
		2	1	66.8273	9.60903	0	47.7919	85.8627
			3	-26.8942	12.3085	0.031	-51.2771	-2.51117
		3	1	93.7214	14.0434	0	65.9016	121.541
			2	26.8942	12.3085	0.031	2.51117	51.2771
	Tamhane	1	2	-66.8273	7.36849	0	-84.8999	-48.7546
			3	-93.7214	17.6741	0	-140.824	-46.6192
		2	1	66.8273	7.36849	0	48.7546	84.8999
			3	-26.8942	17.4219	0.371	-73.611	19.8227
		3	1	93.7214	17.6741	0	46.6192	140.824
			2	26.8942	17.4219	0.371	-19.8227	73.611
ki-67#	LSD	1	2	-3.42212	0.398834	0	-4.2122	-2.63203
			3	-7.05061	0.582887	0	-8.20531	-5.89592
		2	1	3.42212	0.398834	0	2.63203	4.2122
			3	-3.6285	0.510877	0	-4.64054	-2.61645
		3	1	7.05061	0.582887	0	5.89592	8.20531
			2	3.6285	0.510877	0	2.61645	4.64054
	Tamhane	1	2	-3.42212	0.322982	0	-4.21496	-2.62927
			3	-7.05061	0.647257	0	-8.75714	-5.34409
		2	1	3.42212	0.322982	0	2.62927	4.21496
			3	-3.6285	0.631741	0	-5.30928	-1.94772
		3	1	7.05061	0.647257	0	5.34409	8.75714
			2	3.6285	0.631741	0	1.94772	5.30928
Prediction#	LSD	1	2	-1.73075	0.254735	0	-2.23537	-1.22612
			3	-2.54856	0.37229	0	-3.28606	-1.81106
		2	1	1.73075	0.254735	0	1.22612	2.23537
			3	-0.817814	0.326297	0.014	-1.46421	-0.171423
		3	1	2.54856	0.37229	0	1.81106	3.28606
			2	0.817814	0.326297	0.014	0.171423	1.46421
	Tamhane	1	2	-1.73075	0.195335	0	-2.20975	-1.25175
			3	-2.54856	0.464614	0	-3.78644	-1.31068
		2	1	1.73075	0.195335	0	1.25175	2.20975
			3	-0.817814	0.458142	0.257	-2.04575	0.410124
		3	1	2.54856	0.464614	0	1.31068	3.78644
			2	0.817814	0.458142	0.257	-0.410124	2.04575
